# Supplementary material for: Visualization of Marek’s Disease Virus Genomes in Living Cells during Lytic Replication and Latency
Source: Viruses. 2022 Jan 29;14(2):287. doi: 10.3390/v14020287 (PMC8877148; doi:10.3390/v14020287)
Supplement: Supplementary file 1 [file viruses-14-00287-s001.zip]

Archive with 1 entries (1 files):
- viruses-1511201-supplementary.avi
